# Supplementary material for: Palladium and Platinum Complexes of the Antimetabolite Fludarabine with Vastly Enhanced Selectivity for Tumour over Non-Malignant Cells
Source: Molecules. 2023 Jul 2;28(13):5173. doi: 10.3390/molecules28135173 (PMC10343763; doi:10.3390/molecules28135173)
Supplement: Supplementary file 1 [file molecules-28-05173-s001.zip]

Archive with 1 entries (1 files):
- molecules-2465131-supplementary.pdf
